# Supplementary material for: Rurality and relative poverty drive acquisition of a stable and diverse gut microbiome in early childhood in a non-industrialized setting
Source: Sci Rep. 2025 Feb 15;15:5601. doi: 10.1038/s41598-025-89224-5 (PMC11830098; doi:10.1038/s41598-025-89224-5)
Supplement: Supplementary file 1 — Supplementary Information 1. [file 41598_2025_89224_MOESM1_ESM.xls]

## Sheet: Sheet1
sample_id	id	sample_date	DOB	chao	shannon	invsimpson	log_chao	log_shannon	log_invsimpson	daycare_any_36m	urbanrural	crowdinggp	houseconst	potwater	maternal_antibiotics	vaginaldelivery	antiparasite_	bano_	pigs_	dog_	real_age_months	id	real_age_months2	gender	mothanyhel_b	matgoods_bin	sthany_household	geo_any_	canast_basic_fam_2007	antibiotics_tv_bin	traditional_cat	breakfast_cat	vegefat_cat	sweets_cat	birthorder_bin	exclusive_breastfeeding_age	family_diet_age	ses_bin	materneducstatus_bin	fridgebirth	al_any_	tt_any_	birthweight	agriculture_	cows_filled	horse_filled	unpast_milk3_filled	ratio_Prov_Bact	log_ratio_Prov_Bact
7004_N4	1	2006-11-18	2005-11-21	624.642	1.45974	2.09967	6.43718	0.37826	0.74178	0	2	1	1	0	0	2		1	1	0	12	1	144	2	1	0	1	1	0	0					2	3	3	1	1	0	0	1	3.4		0	0	1	15	2.70805
7024_N7	2	2009-08-01	2006-01-08	874.594	2.71248	3.99111	6.77376	0.997863	1.38407	0	2	1	1	0	0	1		1	1	0	43	2	1849	1	1	0	1	1	0	0	0	1	1	1	2	6	6	1	1		1	1	4.4
7033_N4	3	2007-04-24	2005-12-27	259.068	2.44972	6.19646	5.55709	0.895973	1.82398	0	1	1	1	0	1	1	0	1	0		16	3	256	1	0	0	1	1	0	0	0	0	1	1	2	6	6	2	1	0	1	0	4.3		0	0	2	0.0285714	-3.55535
7033_N6	3	2008-05-26	2005-12-27	502.23	3.49997	19.8681	6.21906	1.25276	2.98912	0	1	1	1	0	1	1	1	1	1		29	3	841	1	0	0	1	1	0	0	0	0	1	1	2	6	6	2	1	0	1	1	4.3	0	0	0	1	158.276	5.06434
7033_N7	3	2008-08-03	2005-12-27	429.172	2.52357	4.48435	6.06186	0.925673	1.50059	0	1	1	1	0	1	1		1	1	0	31	3	961	1	0	0	1	1	0	0	0	0	1	1	2	6	6	2	1	0	1	1	4.3					158.276	5.06434
7033_N9	3	2011-04-14	2005-12-27	185.113	1.47703	2.66442	5.22097	0.390033	0.979986	0	1	1	1	0	1	1	1	1	0	0	64	3	4096	1	0	0	1	0	0		0	0	1	1	2	6	6	2	1	0	0	0	4.3	0	0	0	1	776.857	6.65526
7061_N6	4	2008-05-19	2006-02-14	1017.58	3.37161	12.3737	6.92518	1.21539	2.51557	0	2	1	1	0	1	1	1	1	1	0	27	4	729	2	1	0	1	1	0	0	1	0	1	1	2	7	7	1	2	0	1	0	3.6	0	0	0	1	38.2941	3.6453
7066_N6	5	2008-04-15	2006-02-16	1105.99	3.89906	14.4977	7.0085	1.36074	2.67399	0	2	1	1	0	1	1	1	2	1	0	26	5	676	1	0	0	0	0	0	1	0	0	1	1	1	4	4	1	2	0	0	0	3	0	0	0	1	32	3.46574
7074_N6	6	2008-04-07	2006-03-07	610.481	4.08124	32.59	6.41425	1.4064	3.484	0	2	0	1	0	0	1	1	1	1	0	25	6	625	2	1	0	1	1	0	1	1	1	1	1	2	6	6	1	2	0	1	1	2.7	1	1	1	2	61.5	4.11904
7096_N5	7	2007-12-06	2006-04-04	670.226	3.28024	14.4527	6.50762	1.18792	2.67088	0	2	0	1	0	0	1		1	0	0	20	7	400	2	0	0	0	0	0	0					1	7	7	1	1		0	0	3.2					0.00501792	-5.29474
7103_N1	8	2006-04-03	2006-04-03	463.806	1.88184	4.30492	6.13947	0.632249	1.45976	0	1	0	2	1	0	1	0	1	1	0	0	8	0	2	1	0	1		0	0	1	1	1	1	1	5	6	1	2	0			2.1	1	0	0	1	17	2.83321
7103_N2	8	2006-08-14	2006-04-03	421.877	1.20254	1.65334	6.04471	0.184438	0.502801	0	1	0	2	1	0	1	0	1	1	0	4	8	16	2	1	0	1	0	0	0	1	1	1	1	1	5	6	1	2	0	0	0	2.1		0	0	1	1	0
7103_N3	8	2006-11-16	2006-04-03	491.179	1.95255	3.62807	6.19681	0.669134	1.2887	0	1	0	2	1	0	1	0	1	0	0	7	8	49	2	1	0	1	0	0	0	1	1	1	1	1	5	6	1	2	0	0	0	2.1		0	0	1	0.0294118	-3.52636
7103_N4	8	2007-07-17	2006-04-03	576.539	2.17742	4.05584	6.35704	0.778141	1.40016	0	1	0	2	1	0	1	1	1	0	0	15	8	225	2	1	0	1	0	0	0	1	1	1	1	1	5	6	1	2	0	0	0	2.1		0	1	2	6.8852	1.92937
7103_N6	8	2008-05-06	2006-04-03	575.482	3.47988	17.7973	6.35521	1.247	2.87905	0	1	0	2	1	0	1	1	1	0	0	25	8	625	2	1	0	1	1	0	0	1	1	1	1	1	5	6	1	2	0	1	0	2.1	0	0	1	1	53.5385	3.9804
7103_N9	8	2012-02-13	2006-04-03	776.674	3.55152	18.6127	6.65502	1.26738	2.92384	0	1	0	2	1	0	1	1	2	0		65	8	4225	2	1	0	1	1	0		1	1	1	1	1	5	6	1	2	0	0	1	2.1	0	0	0	1	59.1429	4.07996
7117_N1	9	2006-04-18	2006-04-18	481.711	2.04076	5.12014	6.17734	0.71332	1.63318	1	1	0	2	1	1	1	0	2	0	0	0	9	0	2	0	0	0		0	0	0	0	1	1	1	4	6	2	2	1			3.3	0	0	0	1	2.33333	0.847298
7117_N3	9	2006-11-16	2006-04-18	627.806	3.17322	13.7411	6.44223	1.15475	2.62039	1	1	0	2	1	1	1	0	2	0	0	7	9	49	2	0	0	0	0	0	0	0	0	1	1	1	4	6	2	2	1	0	0	3.3		0	0	1	2.59091	0.952009
7117_N6	9	2008-07-15	2006-04-18	1011.56	3.04397	5.82281	6.91925	1.11316	1.76178	1	1	0	2	1	1	1	0	2	0	0	27	9	729	2	0	0	0	0	0	0	0	0	1	1	1	4	6	2	2	1	0	0	3.3	0	0	0	2	15.0667	2.71248
7117_N8	9	2009-09-12	2006-04-18	927.305	3.65061	18.7343	6.83228	1.29489	2.93036	1	1	0	2	1	1	1	0	2	0	0	41	9	1681	2	0	0	0	0	0	1	0	0	1	1	1	4	6	2	2	1	0	0	3.3	0	0	0	1	63.2857	4.14766
7117_N9	9	2012-03-29	2006-04-18	1209.12	4.05033	27.6884	7.09764	1.3988	3.32101	1	1	0	2	1	1	1	0	2	0		58	9	3364	2	0	0	0	0	0		0	0	1	1	1	4	6	2	2	1	0	0	3.3	0	0	0	1	140.4	4.9445
7136_N1	10	2006-05-01	2006-05-01	391.025	1.69099	3.87998	5.96877	0.525317	1.35583	1	2	0	1	0	1	1	0	1	0	0	0	10	0	2	1	0	1		0	0	1	0	1	1	2	6	6	1	2	0			3.4	1				0.12069	-2.11453
7136_N4	10	2007-06-29	2006-05-01	650.145	3.01453	11.3784	6.47719	1.10344	2.43171	1	2	0	1	0	1	1	1	1	0	0	14	10	196	2	1	0	1	0	0	0	1	0	1	1	2	6	6	1	2	0	0	0	3.4		0	0	2	24.117	3.18292
7136_N6	10	2008-05-08	2006-05-01	479.981	3.32007	10.9155	6.17375	1.19998	2.39018	1	2	0	1	0	1	1	1	1	1	0	24	10	576	2	1	0	1	1	0	1	1	0	1	1	2	6	6	1	2	0	1	1	3.4	1	0	0	1	186.1	5.22628
7136_N8	10	2009-04-28	2006-05-01	660.283	4.01273	29.5638	6.49267	1.38947	3.38655	1	2	0	1	0	1	1	1	1	0	0	36	10	1296	2	1	0	1	0	0	1	1	0	1	1	2	6	6	1	2	0	0	0	3.4	1	0	0	2	0.0952381	-2.35138
7136_N9	10	2012-02-02	2006-05-01	490.965	3.38644	9.27151	6.19637	1.21978	2.22695	1	2	0	1	0	1	1	1	1	0	0	58	10	3364	2	1	0	1	0	0		1	0	1	1	2	6	6	1	2	0	0	0	3.4	1	0	0	1	79.22	4.37223
7155_N2	11	2006-08-25	2006-05-20	166.643	1.69166	3.02854	5.11585	0.52571	1.10808	0	1	0	2	0	0	1	0	1	0	0	3	11	9	1	0	0	1	0	0	1	0	1	1	1	1	2	6	2	2	0	0	0	3.1		0	0	1	0.00829875	-4.79165
7155_N3	11	2006-12-15	2006-05-20	123.499	1.00559	1.81893	4.81623	0.00557546	0.59825	0	1	0	2	0	0	1	0	1	0	0	7	11	49	1	0	0	1	0	0	1	0	1	1	1	1	2	6	2	2	0	0	0	3.1		0	0	1	2.66667	0.980829
7155_N4	11	2007-06-19	2006-05-20	176.107	2.17069	6.44541	5.17109	0.775043	1.86337	0	1	0	2	0	0	1	0	1	0	0	13	11	169	1	0	0	1	0	0	1	0	1	1	1	1	2	6	2	2	0	0	0	3.1		0	0	2	0.00242131	-6.02345
7155_N6	11	2008-05-23	2006-05-20	362.993	3.28745	15.4424	5.89438	1.19011	2.73712	0	1	0	2	0	0	1	0	1	0	0	24	11	576	1	0	0	1	0	0	1	0	1	1	1	1	2	6	2	2	0	0	0	3.1	0	0	0	2	0.515152	-0.663294
7155_N8	11	2009-05-20	2006-05-20	413.784	3.3777	11.2608	6.02534	1.21719	2.42133	0	1	0	2	0	0	1	1	2	0	0	36	11	1296	1	0	0	1	0	0	0	0	1	1	1	1	2	6	2	2	0	0	0	3.1	0	0	0	2	314.3	5.75035
7155_N9	11	2011-05-20	2006-05-20	414.655	3.29059	11.9336	6.02745	1.19107	2.47936	0	1	0	2	0	0	1	1	2	0	0	60	11	3600	1	0	0	1	0	0		0	1	1	1	1	2	6	2	2	0	0	0	3.1	0	0	0	1	94.0357	4.54367
7159_N1	12	2006-05-22	2006-05-22	172.391	2.06063	6.35023	5.14976	0.723014	1.84849	0	1	0	2	0	1	2	0	1	0	0	0	12	0	1	1	0	0		0	1	0	1	0	0	1	5	6	2	2	0			3.3	0	0	0	0	0.00131683	-6.63253
7159_N2	12	2006-08-20	2006-05-22	186.946	2.25515	7.60664	5.23082	0.813216	2.02902	0	1	0	2	0	1	2	0	1	0	0	3	12	9	1	1	0	0	0	0	1	0	1	0	0	1	5	6	2	2	0	0	0	3.3		0	0	0	0.00318725	-5.7486
7159_N3	12	2007-01-18	2006-05-22	203.501	1.99884	3.08438	5.31567	0.692565	1.12635	0	1	0	2	0	1	2	0	1	0	0	8	12	64	1	1	0	0	0	0	1	0	1	0	0	1	5	6	2	2	0	0	0	3.3		0	0	0	0.171569	-1.76277
7159_N4	12	2007-07-27	2006-05-22	257.602	2.35062	6.02916	5.55142	0.854677	1.79661	0	1	0	2	0	1	2	1	1	0	0	14	12	196	1	1	0	0	0	0	1	0	1	0	0	1	5	6	2	2	0	0	0	3.3		0	0	1	8.5	2.14007
7159_N6	12	2008-07-07	2006-05-22	618.334	3.62021	17.2792	6.42703	1.28653	2.8495	0	1	0	2	0	1	2	1	1	0	0	26	12	676	1	1	0	0	0	0	1	0	1	0	0	1	5	6	2	2	0	0	0	3.3	1	0	0	1	2.42105	0.884202
7159_N8	12	2009-10-06	2006-05-22	651.578	3.94786	23.0371	6.4794	1.37317	3.13711	0	1	0	2	0	1	2	1	2	0	0	41	12	1681	1	1	0	0	0	0	0	0	1	0	0	1	5	6	2	2	0	0	0	3.3	0	0	0	1	2.68097	0.986179
7159_N9	12	2012-01-11	2006-05-22	243.43	2.49656	6.03222	5.49483	0.914915	1.79711	0	1	0	2	0	1	2	1	2	0	0	68	12	4624	1	1	0	0	0	0		0	1	0	0	1	5	6	2	2	0	0	0	3.3	0	0	0	1	7.09551	1.95946
7167_N1	13	2006-05-28	2006-05-28	201.943	2.00535	5.09282	5.30799	0.695819	1.62783	0	2	1	2	1		1	0	1	1	0	0	13	0	1	0	0	1		0	0	0	0	0	1	1	4	4	1	2	0			3.9	1	0	0	1	0.1	-2.30258
7167_N2	13	2006-09-04	2006-05-28	153.531	1.50081	2.88637	5.03391	0.406004	1.06	0	2	1	2	1		1	0	1	1	0	3	13	9	1	0	0	1	0	0	0	0	0	0	1	1	4	4	1	2	0	0	0	3.9		0	0	1	1	0
7167_N3	13	2006-12-28	2006-05-28	173.99	1.47822	2.51157	5.159	0.390837	0.920909	0	2	1	2	1		1	0	1	1	0	7	13	49	1	0	0	1	0	0	0	0	0	0	1	1	4	4	1	2	0	0	0	3.9		0	0	1	1.33333	0.287682
7167_N4	13	2007-07-05	2006-05-28	251.727	2.66938	9.51324	5.52835	0.981847	2.25268	0	2	1	2	1		1	0	1	1	0	13	13	169	1	0	0	1	0	0	0	0	0	0	1	1	4	4	1	2	0	0	0	3.9		0	0	2	8.4	2.12823
7167_N6	13	2008-07-08	2006-05-28	476.647	3.24159	10.2415	6.16678	1.17606	2.32645	0	2	1	2	1		1	1	1	1	0	25	13	625	1	0	0	1	0	0	1	0	0	0	1	1	4	4	1	2	0	0	0	3.9	1	0	0	2	4.10019	1.41103
7167_N8	13	2009-05-28	2006-05-28	217.453	2.25575	5.10613	5.38198	0.813483	1.63044	0	2	1	2	1		1	1	1	0	0	36	13	1296	1	0	0	1	0	0	0	0	0	0	1	1	4	4	1	2	0	0	0	3.9	1	0	0	1	9	2.19722
7167_N9	13	2011-06-24	2006-05-28	340.676	2.46183	3.16552	5.83093	0.900905	1.15232	0	2	1	2	1		1	1	2	1	0	61	13	3721	1	0	0	1	0	0		0	0	0	1	1	4	4	1	2	0	0	0	3.9	1	0	0	1	27.4155	3.31111
7263_N1	14	2006-08-03	2006-08-03	463.03	2.56137	9.6769	6.13779	0.940542	2.26974	0	1	0	2	1	1	1	0	1	0	0	0	14	0	1	0	0	0		0	0	1	1	0	0	1	6	6	2	2	0			2.8	1	0	0	0	0.00108814	-6.82329
7263_N2	14	2006-11-11	2006-08-03	447.468	1.87851	3.7039	6.1036	0.630479	1.30939	0	1	0	2	1	1	1	0	1	0	0	3	14	9	1	0	0	0	0	0	0	1	1	0	0	1	6	6	2	2	0	0	0	2.8		0	0	0	0.0961538	-2.34181
7263_N3	14	2007-03-30	2006-08-03	288.316	1.89495	3.82657	5.66406	0.639192	1.34197	0	1	0	2	1	1	1	0	1	0	0	8	14	64	1	0	0	0	0	0	0	1	1	0	0	1	6	6	2	2	0	0	0	2.8		0	0	0	0.15	-1.89712
7263_N4	14	2007-09-21	2006-08-03	273.822	2.02468	4.43434	5.61248	0.705412	1.48938	0	1	0	2	1	1	1	1	1	0	0	14	14	196	1	0	0	0	0	0	0	1	1	0	0	1	6	6	2	2	0	0	0	2.8		0	0	0	0.0108696	-4.52179
7263_N6	14	2008-09-04	2006-08-03	1003.59	3.41824	14.585	6.91134	1.22913	2.68	0	1	0	2	1	1	1	1	1	0	0	25	14	625	1	0	0	0	0	0	0	1	1	0	0	1	6	6	2	2	0	0	0	2.8	0	0	0	1	0.00762527	-4.87629
7263_N8	14	2009-09-07	2006-08-03	2355.72	3.57669	10.0201	7.7646	1.27444	2.30459	0	1	0	2	1	1	1	0	2	0	0	37	14	1369	1	0	0	0	0	0	0	1	1	0	0	1	6	6	2	2	0	0	0	2.8	0	0	0	1	0.320388	-1.13822
7263_N9	14	2011-08-10	2006-08-03	1891.68	3.29384	6.65206	7.54522	1.19206	1.89493	0	1	0	2	1	1	1	1	2	0	0	60	14	3600	1	0	0	0	0	0		1	1	0	0	1	6	6	2	2	0	0	0	2.8	0	0	0	1	1.29808	0.260884
7276_N6	15	2008-08-08	2006-08-08	834.219	3.36729	15.323	6.7265	1.21411	2.72935	0	2	1	1	0		1	1	1	1	0	24	15	576	1	0	0	0	0	0	0	1	0	1	1	2	5	5	1	2	0	0	0	3.4	0	0	1	1	47	3.85015
7277_N6	16	2008-11-14	2006-08-13	1324.4	4.10185	24.8491	7.18872	1.41144	3.21282	0	2	1	1	0	0	1	1	1	0		27	16	729	2	0	0	0	0	0	0					2	7	7	1	1	0	0	0	3.1	0	0	0	2	1.41702	0.348554
7287_N1	17	2006-08-20	2006-08-20	164.904	1.57064	3.90167	5.10536	0.451485	1.3614	0	1	1	2	1	1	1	0	2	0	0	0	17	0	2	0	1	0		0	0					2	3	3	2	2	1			3	0
7287_N2	17	2006-11-23	2006-08-20	159.457	1.88539	3.90705	5.07177	0.634133	1.36278	0	1	1	2	1	1	1	0	2	0	0	3	17	9	2	0	1	0	0	0	0					2	3	3	2	2	1	0	0	3					0.00238379	-6.03906
7287_N6	17	2008-09-27	2006-08-20	562.829	2.69847	6.56784	6.33298	0.992684	1.88219	0	1	1	2	1	1	1	0	2	0	0	25	17	625	2	0	1	0	0	0	0					2	3	3	2	2	1	0	0	3	1	0	0	2	8.3381	2.12083
7287_N8	17	2009-09-25	2006-08-20	1453.03	3.01018	8.45068	7.28141	1.102	2.13425	0	1	1	2	1	1	1	0	2	0	0	37	17	1369	2	0	1	0	0	0	1					2	3	3	2	2	1	0	0	3	0	0	0	1	0.0197183	-3.92621
7287_N9	17	2013-08-28	2006-08-20	876.797	3.479	15.1768	6.77628	1.24674	2.71977	0	1	1	2	1	1	1	1	2	0		60	17	3600	2	0	1	0	0	0						2	3	3	2	2	1	0	0	3	0	0	0	1	15.9	2.76632
7296_N6	18	2009-01-07	2006-08-30	610.456	3.60911	9.64639	6.41421	1.28346	2.26658	0	2	1	1	0	0	1	0	1	0		28	18	784	2	1	0	1	1	0	0	1	0	1	1	2	5	5	1	2	0	1	0	2.46	0	0	0	1	23.6232	3.16223
7401_N1	19	2006-11-21	2006-11-21	586.562	2.27856	4.4529	6.37428	0.823542	1.49356	1	2	1	1	0	0	1	0	1	0	1	0	19	0	2	1	0	1		0	0	1	0	0	0	2	2	12	1	2	0			2.6	1	0	1	1	33.8032	3.52055
7401_N2	19	2007-01-22	2006-11-21	307.517	1.04517	2.12	5.72853	0.0441767	0.751417	1	2	1	1	0	0	1	0	1	0	1	2	19	4	2	1	0	1	0	0	0	1	0	0	0	2	2	12	1	2	0	0	0	2.6		0	1	1
7401_N3	19	2007-07-12	2006-11-21	248.431	2.29341	6.41543	5.51516	0.830039	1.85871	1	2	1	1	0	0	1	0	1	1	1	8	19	64	2	1	0	1	0	0	0	1	0	0	0	2	2	12	1	2	0	0	0	2.6		0	1	1	4.26667	1.45083
7401_N4	19	2007-12-07	2006-11-21	191.434	2.04911	4.74573	5.25454	0.717407	1.55725	1	2	1	1	0	0	1	0	1	1	1	13	19	169	2	1	0	1	1	0	0	1	0	0	0	2	2	12	1	2	0	1	0	2.6		0	0	2	13.8182	2.62599
7401_N6	19	2009-04-24	2006-11-21	878.892	3.75397	18.6123	6.77866	1.32282	2.92382	1	2	1	1	0	0	1	1	1	0	1	29	19	841	2	1	0	1	1	0	1	1	0	0	0	2	2	12	1	2	0	1	1	2.6	1	0	1	2	12.1488	2.49723
7401_N8	19	2009-11-24	2006-11-21	336.704	2.80203	6.49414	5.8192	1.03034	1.8709	1	2	1	1	0	0	1	1	1	0	1	36	19	1296	2	1	0	1	1	0	0	1	0	0	0	2	2	12	1	2	0	0	1	2.6	0	0	0	1	89.983	4.49962
7401_N9	19	2011-12-08	2006-11-21	222.18	2.11793	3.6413	5.40349	0.75044	1.29234	1	2	1	1	0	0	1	1	2	0	1	61	19	3721	2	1	0	1	1	0		1	0	0	0	2	2	12	1	2	0	1	0	2.6	0	0	0	1	22.2342	3.10163
7428_N1	20	2006-12-04	2006-12-04	429.257	1.84623	3.89932	6.06206	0.613146	1.3608	0	1	0	2	0	1	2	0	1	0	0	0	20	0	1	1	0	1		0	1	1	0	1	1	2	6	6	2	2	1			3.49	0	0	0	1	2	0.693147
7428_N3	20	2007-08-08	2006-12-04	456.102	2.14123	5.18406	6.12272	0.761381	1.64559	0	1	0	2	0	1	2	1	1	0	0	8	20	64	1	1	0	1	0	0	1	1	0	1	1	2	6	6	2	2	1	0	0	3.49		0	0	1	0.00408163	-5.50126
7428_N4	20	2008-03-12	2006-12-04	415.754	1.71927	2.4295	6.03009	0.5419	0.887686	0	1	0	2	0	1	2	1	1	0	0	15	20	225	1	1	0	1	0	0	1	1	0	1	1	2	6	6	2	2	1	0	0	3.49		0	0	2	908.714	6.81203
7428_N6	20	2009-03-19	2006-12-04	748.668	2.54847	3.53044	6.6183	0.935493	1.26142	0	1	0	2	0	1	2	1	1	0		27	20	729	1	1	0	1	1	0	1	1	0	1	1	2	6	6	2	2	1	1	1	3.49	0	0	0	0	436.167	6.07802
7428_N8	20	2009-12-17	2006-12-04	1505.55	3.91025	25.6916	7.31691	1.3636	3.24617	0	1	0	2	0	1	2	0	2	0	0	36	20	1296	1	1	0	1	1	0	0	1	0	1	1	2	6	6	2	2	1	0	1	3.49	0	0	0	1	3.97861	1.38093
7428_N9	20	2012-02-25	2006-12-04	874.782	2.92865	4.33899	6.77398	1.07454	1.46764	0	1	0	2	0	1	2	1	2	0	0	63	20	3969	1	1	0	1	1	0		1	0	1	1	2	6	6	2	2	1	0	1	3.49	0	0	0	1	130.432	4.87086
7462_N1	21	2007-01-17	2007-01-17	447.402	1.80876	4.23334	6.10346	0.59264	1.44299	0	1	1	2	0	1	1	0	2	0	1	0	21	0	1	0	1	0		0	1					2	6	6	2	2	1			4.3	0	0	0	1	0.00158019	-6.45021
7462_N3	21	2007-08-13	2007-01-17	462.651	1.91044	3.25292	6.13697	0.647333	1.17955	0	1	1	2	0	1	1	0	2	0	1	7	21	49	1	0	1	0	0	0	1					2	6	6	2	2	1	0	0	4.3		0	0	1	0.00432199	-5.44404
7462_N4	21	2008-05-05	2007-01-17	832.598	2.5531	4.38584	6.72455	0.93731	1.47838	0	1	1	2	0	1	1	0	2	0		16	21	256	1	0	1	0	0	0	1					2	6	6	2	2	1	0	0	4.3		0	0	2
7462_N6	21	2009-02-08	2007-01-17	875.676	3.13172	8.4436	6.775	1.14158	2.13341	0	1	1	2	0	1	1	1	2	0	1	25	21	625	1	0	1	0	0	0	1					2	6	6	2	2	1	0	0	4.3	0	0	0	1	0.00891266	-4.72028
7462_N8	21	2010-01-14	2007-01-17	557.36	3.59575	18.3549	6.32321	1.27975	2.9099	0	1	1	2	0	1	1	0	2	0	1	36	21	1296	1	0	1	0	0	0	0					2	6	6	2	2	1	0	0	4.3	0	0	0	1	3.2	1.16315
7462_N9	21	2012-08-23	2007-01-17	629.426	4.0251	24.8233	6.44481	1.39255	3.21178	0	1	1	2	0	1	1	0	2	0	1	67	21	4489	1	0	1	0	0	0						2	6	6	2	2	1	0	0	4.3	1	0	0	1	4.85714	1.58045
7467_N1	22	2007-01-10	2007-01-10	242.832	1.11943	2.32611	5.49237	0.112818	0.844199	0	1	1	1	0	0	1	0	1	0	0	0	22	0	1	0	1	0		0	1	1	0	1	1	2	5	5	1	2	1			3.85	0	0	0	0	0.000848176	-7.07242
7467_N2	22	2007-04-24	2007-01-10	474.238	2.22982	5.06972	6.16171	0.801919	1.62329	0	1	1	1	0	0	1	0	1	0	0	3	22	9	1	0	1	0	0	0	1	1	0	1	1	2	5	5	1	2	1	0	0	3.85		0	0	0	0.000786782	-7.14756
7467_N3	22	2007-08-27	2007-01-10	606.984	1.95917	2.95571	6.4085	0.672519	1.08374	0	1	1	1	0	0	1	0	1	0	0	8	22	64	1	0	1	0	0	0	1	1	0	1	1	2	5	5	1	2	1	0	0	3.85		0	0	0	0.0526316	-2.94444
7467_N4	22	2008-04-12	2007-01-10	757.482	2.96607	8.83543	6.63	1.08724	2.17877	0	1	1	1	0	0	1	0	1	0	0	15	22	225	1	0	1	0	0	0	1	1	0	1	1	2	5	5	1	2	1	0	0	3.85		0	0	2	2.78218	1.02323
7467_N6	22	2009-01-29	2007-01-10	916.988	2.11515	2.37677	6.82109	0.749124	0.865744	0	1	1	1	0	0	1	1	1	0	0	25	22	625	1	0	1	0	0	0	0	1	0	1	1	2	5	5	1	2	1	0	0	3.85	0	0	0	0	11.9592	2.4815
7467_N8	22	2010-01-12	2007-01-10	1318.75	3.83503	23.9063	7.18444	1.34418	3.17414	0	1	1	1	0	0	1	1	2	0	0	36	22	1296	1	0	1	0	0	0	0	1	0	1	1	2	5	5	1	2	1	0	0	3.85	0	0	0	1	0.0355556	-3.33666
7467_N9	22	2012-01-24	2007-01-10	845.202	3.28406	11.0829	6.73957	1.18908	2.40541	0	1	1	1	0	0	1	1	2	0	0	60	22	3600	1	0	1	0	0	0		1	0	1	1	2	5	5	1	2	1	0	0	3.85	0	0	0	1	0.00129991	-6.64546
7494_N3	23	2007-10-22	2007-01-31	632.035	2.25739	4.98551	6.44894	0.814211	1.60654	0	1	1	1	1	0	1	0	1	0	0	9	23	81	2	0	0	1	0	0	0	1	0	1	1	2	3	6	1	1	0	0	0	3.4		0	0	0	0.533333	-0.628609
7494_N4	23	2008-03-21	2007-01-31	645.258	2.20477	4.69809	6.46965	0.790625	1.54716	0	1	1	1	1	0	1	0	1	0	0	14	23	196	2	0	0	1	0	0	0	1	0	1	1	2	3	6	1	1	0	0	0	3.4		0	0	0	2.26154	0.816045
7494_N6	23	2009-03-19	2007-01-31	542.219	2.058	3.61084	6.29567	0.721735	1.28394	0	1	1	1	1	0	1	1	1	0	0	26	23	676	2	0	0	1	0	0	0	1	0	1	1	2	3	6	1	1	0	0	0	3.4	0	0	0	0
7494_N9	23	2012-04-17	2007-01-31	1182.52	3.28408	13.8588	7.07541	1.18909	2.62892	0	1	1	1	1	0	1	1	2	1	0	63	23	3969	2	0	0	1	0	0		1	0	1	1	2	3	6	1	1	0	0	0	3.4	1	0	0	2	0.0196078	-3.93183
7513_N1	24	2007-02-21	2007-02-21	381.805	1.30628	2.18095	5.94491	0.267186	0.779763	0	1	1	2	0		1	0	2	0	0	0	24	0	1	0	1	0		0	1	0	1	0	1	2	6	6	2	1	1			3.5	0	0	0	1
7513_N3	24	2007-10-12	2007-02-21	558.244	2.05738	4.80325	6.3248	0.721436	1.56929	0	1	1	2	0		1	0	2	0	0	8	24	64	1	0	1	0	0	0	1	0	1	0	1	2	6	6	2	1	1	0	0	3.5		0	0	1	0.0011236	-6.79122
7513_N4	24	2008-06-18	2007-02-21	837.987	3.22148	10.6666	6.731	1.16984	2.36712	0	1	1	2	0		1	0	2	0		16	24	256	1	0	1	0	0	0	1	0	1	0	1	2	6	6	2	1	1	0	0	3.5		0	0	0	0.0769231	-2.56495
7513_N6	24	2009-03-18	2007-02-21	685.023	2.73731	6.4587	6.52945	1.00697	1.86543	0	1	1	2	0		1	1	2	0	0	25	24	625	1	0	1	0	0	0	1	0	1	0	1	2	6	6	2	1	1	0	0	3.5	0	0	0	1	0.0519481	-2.95751
7513_N9	24	2012-02-07	2007-02-21	1235.58	3.7618	22.1268	7.1193	1.3249	3.09679	0	1	1	2	0		1	1	2	0	0	60	24	3600	1	0	1	0	0	0		0	1	0	1	2	6	6	2	1	1	0	0	3.5	0	0	0	1	79.5	4.37576
7547_N1	25	2007-03-19	2007-03-19	142.097	2.00548	4.20847	4.95651	0.695882	1.4371	1	1	0	2	0	0	1	0	1	0	0	0	25	0	2	1	1	0		0	0	0	1	0	1	2	4	7	2	2	1			3.2	0	0	0	0
7547_N2	25	2007-06-25	2007-03-19	236.846	2.28874	6.18612	5.46741	0.828001	1.82231	1	1	0	2	0	0	1	0	1	0	0	3	25	9	2	1	1	0	0	0	0	0	1	0	1	2	4	7	2	2	1	0	0	3.2		0	0	0	0.646072	-0.436845
7547_N3	25	2007-12-11	2007-03-19	254.758	1.82308	2.84421	5.54031	0.600529	1.04528	1	1	0	2	0	0	1	0	1	0	0	9	25	81	2	1	1	0	0	0	0	0	1	0	1	2	4	7	2	2	1	0	0	3.2		0	0	0	1	0
7547_N4	25	2008-05-15	2007-03-19	317.261	2.57468	6.27394	5.75972	0.945725	1.8364	1	1	0	2	0	0	1	0	1	0	0	14	25	196	2	1	1	0	0	0	0	0	1	0	1	2	4	7	2	2	1	0	0	3.2		0	0	0	5.2	1.64866
7547_N6	25	2009-05-07	2007-03-19	519.015	3.155	11.8243	6.25193	1.14899	2.47015	1	1	0	2	0	0	1	1	1	0	0	26	25	676	2	1	1	0	0	0	0	0	1	0	1	2	4	7	2	2	1	0	0	3.2	0	0	0	1	7.09091	1.95881
7547_N8	25	2010-04-08	2007-03-19	572.46	4.08227	26.471	6.34994	1.40665	3.27605	1	1	0	2	0	0	1	1	2	0	0	37	25	1369	2	1	1	0		0	0	0	1	0	1	2	4	7	2	2	1			3.2	0	0	0	1	5.14286	1.63761
7547_N9	25	2012-03-21	2007-03-19	1133.81	3.93678	15.5894	7.03334	1.37036	2.74659	1	1	0	2	0	0	1	1	2	0	0	60	25	3600	2	1	1	0	0	0		0	1	0	1	2	4	7	2	2	1	0	0	3.2	0	0	0	1	4.47651	1.49884
7612_N6	26	2009-05-06	2007-04-26	955.576	3.00254	4.76955	6.86231	1.09946	1.56225	0	2	1	1	0	1	2	1	2	1	0	24	26	576	1	0	0	1	0	0	0					1	5	9	1	2	0	0	0	3.2	0	0	0	0	31.8518	3.4611
7699_N6	27	2009-10-14	2007-06-23	704.679	2.96358	7.04354	6.55774	1.0864	1.95211	0	2	1	1	0	0	1	1	1	0		28	27	784	1	1	0	1	0	0	0					2	7	9	1	1	0	0	0	4.25	1	0	0	1	0.00113336	-6.78257
7702_N1	28	2007-07-04	2007-07-04	341.384	1.53165	2.82539	5.83301	0.426348	1.03865	0	2	1	2	0	0	1	0	1	1	0	0	28	0	1	1	0	0		0	0	0	1	0	0	1	6	6	2	2	1			3.2	0	0	0	0	1	0
7702_N2	28	2007-10-09	2007-07-04	127.581	1.53453	3.52223	4.84875	0.428224	1.2591	0	2	1	2	0	0	1	0	1	1	0	3	28	9	1	1	0	0	0	0	0	0	1	0	0	1	6	6	2	2	1	0	0	3.2		0	0	0	0.00154799	-6.4708
7702_N3	28	2008-03-06	2007-07-04	214.495	1.94683	4.44114	5.36829	0.666204	1.49091	0	2	1	2	0	0	1	0	1	1	0	8	28	64	1	1	0	0	0	0	0	0	1	0	0	1	6	6	2	2	1	0	0	3.2		0	0	0	0.134921	-2.00307
7702_N4	28	2008-08-11	2007-07-04	295.085	2.69879	6.32007	5.68726	0.992802	1.84373	0	2	1	2	0	0	1	0	1	1	0	13	28	169	1	1	0	0	0	0	0	0	1	0	0	1	6	6	2	2	1	0	0	3.2		0	0	2	6.34783	1.84811
7702_N6	28	2009-07-13	2007-07-04	368.321	2.97874	7.95643	5.90896	1.0915	2.07398	0	2	1	2	0	0	1	1	1	1	0	24	28	576	1	1	0	0	1	0	0	0	1	0	0	1	6	6	2	2	1	1	0	3.2	0	0	0	2	7.2	1.97408
7702_N8	28	2010-07-14	2007-07-04	447.84	2.90349	5.50101	6.10444	1.06591	1.70493	0	2	1	2	0	0	1	1	1	0	0	36	28	1296	1	1	0	0	0	0	0	0	1	0	0	1	6	6	2	2	1	0	0	3.2	0	0	0	2	17.7333	2.87545
7702_N9	28	2012-06-28	2007-07-04	582.958	3.71468	13.635	6.36811	1.31229	2.61264	0	2	1	2	0	0	1	1	2	0	0	60	28	3600	1	1	0	0	0	0		0	1	0	0	1	6	6	2	2	1	0	0	3.2	0	0	0	2	13.5	2.60269
7704_N1	29	2007-07-05	2007-07-05	120.663	1.31148	2.57293	4.793	0.271155	0.945045	0	1	1	1	0	1	2	0	1	1	0	0	29	0	1	0	1	1		0	0	0	0	0	1	2	3	5	2	2	1			4.545	0	0	0	1
7704_N3	29	2008-04-05	2007-07-05	183.588	1.414	2.81134	5.2127	0.346422	1.03366	0	1	1	1	0	1	2	0	1	1	0	9	29	81	1	0	1	1	0	0	0	0	0	0	1	2	3	5	2	2	1	0	0	4.545		0	0	1	0.0285714	-3.55535
7704_N6	29	2009-09-18	2007-07-05	280.786	2.59342	4.92962	5.63759	0.952979	1.59526	0	1	1	1	0	1	2	1	1	1	0	26	29	676	1	0	1	1	0	0	0	0	0	0	1	2	3	5	2	2	1	0	0	4.545	0	0	0	1	5.18704	1.64616
7704_N9	29	2012-07-05	2007-07-05	433.019	2.21497	2.9035	6.07078	0.795239	1.06592	0	1	1	1	0	1	2	0	2	0	0	60	29	3600	1	0	1	1	0	0		0	0	0	1	2	3	5	2	2	1	0	0	4.545	0	0	0	1	50.1181	3.91438
7707_N6	30	2009-07-09	2007-06-25	1639.88	3.37873	11.5681	7.40238	1.2175	2.44825	0	2	1	1	0	0	1	1	1	1	0	24	30	576	2	0	0	1	0	0	0	1	0	1	0	1	5	9	1	2	0	0	0	3.001	1	1	1	2	11.1667	2.41293
7756_N1	31	2007-08-01	2007-08-01	160.4	1.58302	3.6206	5.07767	0.459333	1.28664	0	2	0	2	0	0	1	0	1	1	0	0	31	0	2	0	1	0		0	1	0	0	1	0	1	5	6	2	2	1			2.975	1				3	1.09861
7756_N4	31	2008-08-23	2007-08-01	458.381	3.06061	13.7711	6.1277	1.11861	2.62257	0	2	0	2	0	0	1	0	1	1	0	13	31	169	2	0	1	0	0	0	1	0	0	1	0	1	5	6	2	2	1	0	0	2.975		1	1	2	0
7756_N6	31	2009-09-17	2007-08-01	519.557	3.9243	24.1125	6.25298	1.36719	3.18273	0	2	0	2	0	0	1	1	1	1	0	26	31	676	2	0	1	0	0	0	0	0	0	1	0	1	5	6	2	2	1	0	0	2.975	0	1	1	2	0.0015083	-6.49678
7756_N9	31	2012-08-01	2007-08-01	632.017	3.97873	27.2128	6.44892	1.38096	3.30369	0	2	0	2	0	0	1	1	2	0	0	60	31	3600	2	0	1	0	0	0		0	0	1	0	1	5	6	2	2	1	0	0	2.975	1	0	0	1	0.0280572	-3.57351
7843_N1	32	2008-09-14	2007-09-14	457.095	1.66726	3.64015	6.12489	0.511179	1.29203	1	1	0	1	0	1	1	0	1	0	0	4	32	16	1	1	0	1	0		1	0	0	0	1	1	4	4	1	1	0	0	0	3.375		0	0	0	0.0108873	-4.52016
7843_N2	32	2008-01-15	2007-09-14	533.332	1.61512	2.34621	6.27914	0.479412	0.8528	1	1	0	1	0	1	1	0	1	0	0	7	32	49	1	1	0	1	0		1	0	0	0	1	1	4	4	1	1	0	0	0	3.375		0	0	0	0.0462963	-3.07269
7843_N3	32	2008-04-22	2007-09-14	100.556	1.21616	2.15588	4.61072	0.195702	0.7682	1	1	0	1	0	1	1	1	1	0		16	32	256	1	1	0	1	0		1	0	0	0	1	1	4	4	1	1	0	0	0	3.375		0	0	0	373.688	5.92342
7843_N4	32	2009-01-07	2007-09-14	510.102	2.21705	3.89613	6.23461	0.796176	1.35998	1	1	0	1	0	1	1		1	0	0	24	32	576	1	1	0	1	0		0	0	0	0	1	1	4	4	1	1	0	0	0	3.375		0	0	2	373.688	5.92342
7843_N6	32	2009-10-26	2007-09-14	1212.7	2.69694	6.3221	7.1006	0.992117	1.84405	1	1	0	1	0	1	1	1	1	0	0	25	32	625	1	1	0	1	0		0	0	0	0	1	1	4	4	1	1	0	0	0	3.375	0	0	0	2
7843_N9	32	2012-10-03	2007-09-14	437.209	2.14537	3.75706	6.08041	0.763313	1.32364	1	1	0	1	0	1	1	0	2	0	0	61	32	3721	1	1	0	1	0			0	0	0	1	1	4	4	1	1	0	0	0	3.375	0	0	0	1
7897_N1	33	2007-10-01	2007-10-01	163.78	2.17738	6.49544	5.09853	0.778122	1.8711	0	1	0	2	1	1	1	0	1	0	0	0	33	0	1	1	1	0		0	1	0	1	0	0	1	0	7	2	2	1			3.2	1				8.77778	2.17222
7897_N4	33	2008-12-17	2007-10-01	167.563	0.916536	1.68051	5.12136	-0.087154	0.519097	0	1	0	2	1	1	1	0	1	0	0	15	33	225	1	1	1	0	0	0	1	0	1	0	0	1	0	7	2	2	1	0	0	3.2		0	0	0	3.66667	1.29928
7897_N6	33	2009-12-16	2007-10-01	369.035	3.18971	13.1767	5.91089	1.15993	2.57845	0	1	0	2	1	1	1	1	1	0	0	27	33	729	1	1	1	0		0	1	0	1	0	0	1	0	7	2	2	1			3.2	0	0	0	2	26.5	3.27714
7897_N9	33	2013-01-17	2007-10-01	590.376	3.15558	8.67016	6.38076	1.14917	2.15989	0	1	0	2	1	1	1	1	2	0	0	64	33	4096	1	1	1	0		0		0	1	0	0	1	0	7	2	2	1			3.2	1	0	0	1	23.8095	3.17009
7926_N6	34	2009-10-25	2007-10-16	1282.74	3.13355	10.114	7.15675	1.14217	2.31392	0	1	1	1	0	1	2	1	1	1	0	24	34	576	2	1	0	1	0	0	1	0	1	0	0	2	1	12	1	2	0	0	0	4.09	0	0	0	1	0.015625	-4.15888
7926_N9	34	2012-11-21	2007-10-16	897.728	2.63675	7.36261	6.79987	0.969546	1.99641	0	1	1	1	0	1	2	1	2	0	0	61	34	3721	2	1	0	1	0	0		0	1	0	0	2	1	12	1	2	0	0	0	4.09	0	0	0	1	0
8004_N1	35	2007-11-17	2007-11-17	129.378	1.49774	3.37453	4.86274	0.403954	1.21626	0	2	0	2	0	0	2	0	1	0	0	0	35	0	1	1	0			0	1	0	0	0	0	1	1	7	2	2	0			4	1	0	0	1
8004_N3	35	2008-07-29	2007-11-17	181.262	1.95977	5.13272	5.19994	0.672827	1.63563	0	2	0	2	0	0	2	0	1	1	0	8	35	64	1	1	0		0	0	1	0	0	0	0	1	1	7	2	2	0	0	0	4		0	0	1	0.00127632	-6.66377
8004_N4	35	2009-01-19	2007-11-17	421.344	2.60654	6.891	6.04345	0.958023	1.93022	0	2	0	2	0	0	2	1	1	0	0	14	35	196	1	1	0		0	0	1	0	0	0	0	1	1	7	2	2	0	0	0	4		0	0	2	6.53659	1.87741
8004_N6	35	2010-01-09	2007-11-17	943.815	3.34973	13.1464	6.84993	1.20888	2.57614	0	2	0	2	0	0	2	1	1	1	0	26	35	676	1	1	0		0	0	1	0	0	0	0	1	1	7	2	2	0	0	0	4	0	0	0	2	1.58424	0.460104
8004_N9	35	2012-11-22	2007-11-17	784.237	3.24035	9.59504	6.66471	1.17568	2.26125	0	2	0	2	0	0	2	1	2	0	0	60	35	3600	1	1	0		0	0		0	0	0	0	1	1	7	2	2	0	0	0	4	0	0	0	1	8.41667	2.13021
8059_N1	36	2007-12-04	2007-12-04	131.715	1.53414	2.84898	4.88064	0.427969	1.04696	0	1	1	2	0	1	1	0	1	0	0	0	36	0	2	1	1	0		1	0	0	0	1	1	2	4	6	2	2	1			2.28	1	0	0	1	2	0.693147
8059_N2	36	2008-04-01	2007-12-04	242.301	1.9177	4.54466	5.49018	0.651126	1.51395	0	1	1	2	0	1	1	0	1	0	0	4	36	16	2	1	1	0	0	1	0	0	0	1	1	2	4	6	2	2	1	0	0	2.28		0	0	1	0.00130548	-6.64118
8059_N3	36	2008-07-08	2007-12-04	162.46	2.01402	4.95943	5.09043	0.700135	1.60129	0	1	1	2	0	1	1	0	1	0	0	7	36	49	2	1	1	0	0	1	0	0	0	1	1	2	4	6	2	2	1	0	0	2.28		0	0	1	0.00143472	-6.54679
8059_N4	36	2009-01-21	2007-12-04	193.329	2.29422	6.99285	5.26439	0.830395	1.94489	0	1	1	2	0	1	1	0	1	0	0	14	36	196	2	1	1	0	0	1	0	0	0	1	1	2	4	6	2	2	1	0	0	2.28		0	0	1	0.0171233	-4.06732
8059_N6	36	2010-01-22	2007-12-04	566.655	3.04416	11.5734	6.33975	1.11322	2.44871	0	1	1	2	0	1	1	1	1	0	0	26	36	676	2	1	1	0	0	1	1	0	0	1	1	2	4	6	2	2	1	0	0	2.28	0	0	0	2	1.02679	0.0264333
8059_N8	36	2010-11-30	2007-12-04	538.124	2.99181	10.941	6.28809	1.09588	2.39251	0	1	1	2	0	1	1	1	2	0	0	36	36	1296	2	1	1	0	0	1	0	0	0	1	1	2	4	6	2	2	1	0	0	2.28	0	0	0	1	481	6.17587
8059_N9	36	2012-12-08	2007-12-04	220.793	1.3952	1.94896	5.39722	0.33304	0.667297	0	1	1	2	0	1	1	1	2	0	0	60	36	3600	2	1	1	0	0	1		0	0	1	1	2	4	6	2	2	1	0	0	2.28	0	0	0	1	1030.86	6.93815
8091_N1	37	2007-12-28	2007-12-28	413.551	1.32557	2.41312	6.02478	0.281845	0.880921	0	1	0	2	1	1	2	0	1	1	0	0	37	0	1	1	0	1		0	1	0	1	0	0	2	1	6	2	2	0			3.93	1	0	0	0	0.0233853	-3.75565
8091_N2	37	2008-04-01	2007-12-28	485.965	1.40183	1.99472	6.18614	0.337778	0.690505	0	1	0	2	1	1	2	0	1	1	0	3	37	9	1	1	0	1	0	0	1	0	1	0	0	2	1	6	2	2	0	0	0	3.93		0	0	0	0.0535714	-2.92674
8091_N3	37	2008-08-06	2007-12-28	490.892	1.65942	2.81653	6.19623	0.506467	1.0355	0	1	0	2	1	1	2	0	1	0	0	7	37	49	1	1	0	1	0	0	1	0	1	0	0	2	1	6	2	2	0	0	0	3.93		0	0	0	0.016129	-4.12713
8091_N4	37	2009-01-30	2007-12-28	970.351	2.67903	6.27328	6.87766	0.985455	1.8363	0	1	0	2	1	1	2	0	1	1	0	13	37	169	1	1	0	1	0	0	1	0	1	0	0	2	1	6	2	2	0	0	0	3.93		0	0	0	0.142857	-1.94591
8091_N6	37	2010-01-27	2007-12-28	1146.01	3.21594	11.2414	7.04404	1.16812	2.4196	0	1	0	2	1	1	2	1	1	0	0	25	37	625	1	1	0	1	1	0	0	0	1	0	0	2	1	6	2	2	0	1	0	3.93	0	0	0	2	59.0857	4.07899
8091_N9	37	2013-01-28	2007-12-28	1603.78	3.37303	8.5279	7.38012	1.21581	2.14334	0	1	0	2	1	1	2	1	1	0	0	61	37	3721	1	1	0	1	0	0		0	1	0	0	2	1	6	2	2	0	0	0	3.93	0	0	0	2	8.29491	2.11564
8137_N4	38	2009-02-25	2008-01-23	760.192	2.52348	4.49119	6.63357	0.925637	1.50212	0	1	1	2	1	1	2	0	1	1	0	13	38	169	2	1	0		1	0	1	1	1	1	0	2	3	6	2	2	1	0	1	3.4		0	0	0	67.6	4.21361
8137_N6	38	2010-01-30	2008-01-23	847.539	3.45464	10.3351	6.74234	1.23972	2.33554	0	1	1	2	1	1	2	1	1	1	0	24	38	576	2	1	0		1	0	0	1	1	1	0	2	3	6	2	2	1	0	1	3.4	0	0	0	1	264.286	5.57703
8137_N9	38	2013-01-17	2008-01-23	892.762	3.29041	5.87502	6.79432	1.19101	1.77071	0	1	1	2	1	1	2	1	2	1	0	60	38	3600	2	1	0		0	0		1	1	1	0	2	3	6	2	2	1	0	0	3.4	0	0	0	2	17.8906	2.88428
8203_N6	39	2010-04-01	2008-02-14	592.327	2.73849	7.36074	6.38406	1.00741	1.99616	0	1	1	2	0	1	1	0	1	0	0	26	39	676	1	0	0	0	0	0	0	1	1	0	0	2	6	10	2	2	1	0	0	3.5	0	0	0	1	410.667	6.01778
8212_N1	40	2008-02-25	2008-02-25	428.521	1.47797	2.44145	6.06034	0.390667	0.89259	1	1	1	2	0	1	1	0	2	0	0	0	40	0	2	0	0	1			1	0	0	1	1	2	0	6	2	2	1			3	1				0.0422535	-3.16407
8212_N2	40	2008-05-30	2008-02-25	609.634	2.15474	6.06252	6.41286	0.767669	1.80213	1	1	1	2	0	1	1	0	2	0	0	3	40	9	2	0	0	1	0		1	0	0	1	1	2	0	6	2	2	1	0	0	3					0.0117096	-4.44735
8212_N4	40	2009-03-23	2008-02-25	438.643	1.28829	2.65146	6.08369	0.253314	0.975109	1	1	1	2	0	1	1	0	2	0	0	13	40	169	2	0	0	1	0		1	0	0	1	1	2	0	6	2	2	1	0	0	3		0	0	2
8212_N6	40	2010-03-01	2008-02-25	703.008	2.71798	6.24333	6.55537	0.999888	1.83151	1	1	1	2	0	1	1	0	2	0	0	24	40	576	2	0	0	1	0		1	0	0	1	1	2	0	6	2	2	1	0	0	3	0	0	0	1	29.8289	3.39548
8212_N8	40	2011-02-24	2008-02-25	855.974	3.20679	10.6166	6.75224	1.16527	2.36242	1	1	1	2	0	1	1	1	2	0	0	36	40	1296	2	0	0	1	0		0	0	0	1	1	2	0	6	2	2	1	0	0	3	0	0	0	1	0.00180995	-6.31445
8219_N9	41	2013-02-20	2008-02-26	451.832	3.62347	19.7175	6.11331	1.28743	2.98151	0	1	0	2	1	1	1	1	2	0	0	60	41	3600	2	0	1		1	0		1	0	1	0	1	7	7	2	2	1	1	1	2.73	0	0	0	1	1.10403	0.0989707
8245_N1	42	2008-02-25	2008-02-25	163.134	1.97678	4.55751	5.09457	0.681469	1.51678	0	2	0	2	0	0	2	0	1	0	0	0	42	0	2	0	1	1		0	1	0	0	1	0	2	1	8	2	2	1			3.7	0	0	0	1	0.00290192	-5.84238
8245_N3	42	2009-02-11	2008-02-25	269.933	2.26901	5.76301	5.59817	0.819344	1.75146	0	2	0	2	0	0	2	0	1	0		12	42	144	2	0	1	1	0	0	1	0	0	1	0	2	1	8	2	2	1	0	0	3.7		0	0	1	1.08333	0.0800426
8245_N4	42	2009-03-24	2008-02-25	263.851	2.64555	8.04425	5.57538	0.972881	2.08496	0	2	0	2	0	0	2	0	1	0	0	13	42	169	2	0	1	1	1	0	1	0	0	1	0	2	1	8	2	2	1	1	0	3.7		0	0	1	0.0392157	-3.23868
8245_N6	42	2010-03-02	2008-02-25	410.216	3.57744	20.6936	6.01668	1.27465	3.02982	0	2	0	2	0	0	2	1	1	1	0	24	42	576	2	0	1	1	1	0	1	0	0	1	0	2	1	8	2	2	1	1	0	3.7	1	0	0	1	0.0125899	-4.37486
8245_N8	42	2011-03-18	2008-02-25	652.125	3.88089	22.3328	6.48024	1.35607	3.10606	0	2	0	2	0	0	2	1	2	0	0	37	42	1369	2	0	1	1	0	0	0	0	0	1	0	2	1	8	2	2	1	0	0	3.7	0	0	0	2	0.00342786	-5.67582
8245_N9	42	2013-04-16	2008-02-25	1065.11	3.50112	16.5859	6.97084	1.25308	2.80855	0	2	0	2	0	0	2	1	2	1	0	62	42	3844	2	0	1	1	0	0		0	0	1	0	2	1	8	2	2	1	0	0	3.7	0	0	0	1	1	0
8255_N1	43	2008-03-09	2008-03-09	354.401	1.11038	2.16991	5.87043	0.104704	0.774684	0	2	1	2	0	1	1	0	1	0	1	0	43	0	2	1	1			0	1	0	1	0	1	1	6	7	2	2	1			3.363	0	0	0	0	8	2.07944
8255_N2	43	2008-06-20	2008-03-09	481.062	1.74338	2.60798	6.176	0.555828	0.958576	0	2	1	2	0	1	1	0	1	0	1	3	43	9	2	1	1		0	0	1	0	1	0	1	1	6	7	2	2	1	0	0	3.363		0	0	0
8255_N3	43	2008-10-14	2008-03-09	411.972	1.03685	1.62791	6.02096	0.0361853	0.487298	0	2	1	2	0	1	1	0	1	0	1	7	43	49	2	1	1		0	0	1	0	1	0	1	1	6	7	2	2	1	0	0	3.363		0	0	0	0.714286	-0.336472
8255_N4	43	2009-04-24	2008-03-09	852.24	1.67044	2.35189	6.74787	0.513085	0.855217	0	2	1	2	0	1	1	0	1	0	1	14	43	196	2	1	1		0	0	1	0	1	0	1	1	6	7	2	2	1	0	0	3.363		0	1	1	176	5.17048
8255_N6	43	2010-03-22	2008-03-09	2651.96	4.12706	24.9722	7.88306	1.41756	3.21776	0	2	1	2	0	1	1	0	1	0	1	24	43	576	2	1	1		1	0	1	0	1	0	1	1	6	7	2	2	1	0	1	3.363	0	0	0	1	0.19305	-1.64481
8255_N8	43	2011-04-28	2008-03-09	413.527	1.69746	2.28402	6.02472	0.529135	0.825937	0	2	1	2	0	1	1	1	2	0	1	38	43	1444	2	1	1		0	0	1	0	1	0	1	1	6	7	2	2	1	0	0	3.363	0	0	0	1	16.5459	2.80614
8255_N9	43	2013-03-05	2008-03-09	1003.59	3.5836	16.4889	6.91134	1.27637	2.80269	0	2	1	2	0	1	1	1	1	1	1	60	43	3600	2	1	1		1	0		0	1	0	1	1	6	7	2	2	1	0	1	3.363	0	0	0	2	620	6.42972
8256_N4	44	2009-04-28	2008-03-05	270.05	1.42488	1.90298	5.59861	0.354089	0.643422	0	1	1	1	1	0	1	0	2	0	0	14	44	196	1	1	0		0	0	0	1	1	0	1	2	0	6	2	2	0	0	0	3.2		0	0	1
8256_N6	44	2010-03-31	2008-03-05	362.302	2.95169	8.09664	5.89248	1.08238	2.09145	0	1	1	1	1	0	1	1	1	0	0	25	44	625	1	1	0		1	0	0	1	1	0	1	2	0	6	2	2	0	1	0	3.2	0	0	0	1	33.4757	3.51082
8256_N9	44	2013-03-06	2008-03-05	214.685	2.18682	4.96204	5.36917	0.782449	1.60182	0	1	1	1	1	0	1	1	2	0	0	60	44	3600	1	1	0		1	0		1	1	0	1	2	0	6	2	2	0	1	0	3.2	0	0	0	1	700.167	6.55132
8271_N6	45	2010-03-08	2008-03-08	1240.49	3.34218	11.1234	7.12326	1.20662	2.40905	0	2	1	1	0	0	2	1	1	0	0	24	45	576	1	1	0	1	0	0	0	0	0	0	0	2	3	5	1	1	0	0	0	3.75	0	0	0	1	1853.5	7.52483
8305_N5	46	2009-10-13	2008-03-24	690.791	2.98928	11.4053	6.53784	1.09503	2.43408	0	2	0	1	0	1	2		1	0	0	19	46	361	2	1	0	1	0	0	0	0	1	1	0	1	6	6	1	2		0	0	2.363					0.163636	-1.81011
8370_N1	47	2008-04-11	2008-04-11	140.899	1.42487	3.13088	4.94804	0.354082	1.14131	0	1	0	1	0	0	1	0	1	0	0	0	47	0	1	1	0	1		0	1					1	5	5	1	2	0			3.2	1				4	1.38629
8370_N2	47	2008-09-03	2008-04-11	155.488	1.28283	2.51855	5.04657	0.249072	0.923683	0	1	0	1	0	0	1	0	1	0	0	5	47	25	1	1	0	1	0	0	1					1	5	5	1	2	0	0	0	3.2					8	2.07944
8370_N4	47	2009-04-13	2008-04-11	375.926	1.06593	1.57332	5.92939	0.0638496	0.453187	0	1	0	1	0	0	1	0	1	0	0	12	47	144	1	1	0	1	0	0	1					1	5	5	1	2	0	0	0	3.2		0	0	1	0.0251046	-3.6847
8370_N6	47	2010-07-15	2008-04-11	423.794	2.35834	5.06349	6.04925	0.857958	1.62206	0	1	0	1	0	0	1	1	1	0		27	47	729	1	1	0	1	0	0	1					1	5	5	1	2	0	0	0	3.2	0	0	0	1	0.021978	-3.81771
8370_N8	47	2011-05-20	2008-04-11	689.978	3.47368	15.2493	6.53666	1.24521	2.72454	0	1	0	1	0	0	1	1	1	0	0	37	47	1369	1	1	0	1	0	0	1					1	5	5	1	2	0	0	0	3.2	0	0	0	1	0.0190275	-3.96187
8370_N9	47	2013-04-16	2008-04-11	408.931	3.07763	8.01972	6.01355	1.12416	2.0819	0	1	0	1	0	0	1	0	1	1	0	60	47	3600	1	1	0	1	0	0						1	5	5	1	2	0	0	0	3.2	0	0	0	1	11.6149	2.45229
8385_N4	48	2009-06-01	2008-04-17	414.826	1.15826	1.71537	6.02786	0.146921	0.539628	0	2	1	2	0	1	1	0	1	0	0	13	48	169	2	1	0		1	0	1	1	0	1	1	2	5	5	2	2	1	1	1	3		0	0	0	2.43333	0.889262
8385_N6	48	2010-04-30	2008-04-17	659.73	2.81243	6.85065	6.49183	1.03405	1.92434	0	2	1	2	0	1	1	1	1	0	0	24	48	576	2	1	0		1	0	0	1	0	1	1	2	5	5	2	2	1	1	1	3	0	0	0	1	7.37716	1.99839
8385_N8	48	2011-04-28	2008-04-17	739.114	2.99678	9.951	6.60545	1.09754	2.29767	0	2	1	2	0	1	1	1	1	1	0	36	48	1296	2	1	0		1	0	1	1	0	1	1	2	5	5	2	2	1	1	1	3	0	0	0	1	23.375	3.15167
8385_N9	48	2013-04-15	2008-04-17	943.468	2.479	3.67199	6.84956	0.907854	1.30073	0	2	1	2	0	1	1	1	2	1	0	60	48	3600	2	1	0		1	0		1	0	1	1	2	5	5	2	2	1	0	1	3	0	0	1	1	35.8819	3.58023
8561_N4	49	2009-11-03	2008-05-29	1111.34	2.38416	3.20153	7.01332	0.868848	1.16363	0	2	1	1	0	0	1	0	1	0		17	49	289	2	0	0	0	0	0	0					1	8	8	1	2	0	0	0	3.6		0	0	2	341.895	5.8345
8561_N6	49	2010-07-06	2008-05-29	1056.26	2.44777	4.30492	6.96249	0.895177	1.45976	0	2	1	1	0	0	1	1	1	0	0	25	49	625	2	0	0	0	1	0	0					1	8	8	1	2	0	1	0	3.6	1	0	0	2	3.83333	1.34373
8561_N9	49	2014-06-24	2008-05-29	1181.91	2.67489	3.70993	7.07489	0.98391	1.31101	0	2	1	1	0	0	1	1	1	1		64	49	4096	2	0	0	0	0	0						1	8	8	1	2	0	0	0	3.6	0	1	0	2	219.5	5.39135
8589_N1	50	2008-06-15	2008-06-15	527.318	2.00323	4.63515	6.2678	0.69476	1.53367	0	2	0	2	0	0	1	0	1	1	0	0	50	0	1	0	1	0		1	0	1	1	0	0	2	3	8	2	2	1			4.5	1				17.1	2.83908
8589_N2	50	2008-10-06	2008-06-15	428.801	1.32209	2.66762	6.06099	0.279217	0.981188	0	2	0	2	0	0	1	0	1	1	0	4	50	16	1	0	1	0	0	1	0	1	1	0	0	2	3	8	2	2	1	0	0	4.5					0.4	-0.916291
8589_N4	50	2009-07-30	2008-06-15	912.806	2.90701	8.48375	6.81652	1.06713	2.13815	0	2	0	2	0	0	1	0	1	1	0	13	50	169	1	0	1	0	0	1	0	1	1	0	0	2	3	8	2	2	1	0	0	4.5		0	1	1	7.21106	1.97562
8589_N6	50	2010-07-20	2008-06-15	728.453	3.06847	11.7192	6.59092	1.12118	2.46123	0	2	0	2	0	0	1	1	1	0	0	25	50	625	1	0	1	0	0	1	1	1	1	0	0	2	3	8	2	2	1	0	0	4.5	0	0	0	1	2.14286	0.76214
8589_N9	50	2013-08-21	2008-06-15	979.335	2.78551	4.06537	6.88687	1.02443	1.40251	0	2	0	2	0	0	1	1	2	1	0	62	50	3844	1	0	1	0	0	1		1	1	0	0	2	3	8	2	2	1	0	0	4.5	0	0	1	1	8.25753	2.11112
8684_N1	51	2008-08-08	2008-08-08	162.724	1.68046	3.34355	5.09205	0.519069	1.20703	0	2	0	2	1	0	1	0	1	0	0	0	51	0	1	0	1	1			1	1	0	0	1	1	0	6	2	2	1			2.495	1				1	0
8684_N4	51	2009-10-02	2008-08-08	213.137	2.03988	5.27777	5.36194	0.71289	1.6635	0	2	0	2	1	0	1	0	1	0	0	14	51	196	1	0	1	1	0		1	1	0	0	1	1	0	6	2	2	1	0	0	2.495		0	0	2	0.3	-1.20397
8684_N6	51	2010-08-16	2008-08-08	1061.25	3.12546	6.24778	6.9672	1.13958	1.83223	0	2	0	2	1	0	1	0	1	0	0	24	51	576	1	0	1	1	0		1	1	0	0	1	1	0	6	2	2	1	0	0	2.495	0	0	0	1	3.73909	1.31884
8684_N8	51	2011-12-12	2008-08-08	763.145	3.87662	25.8401	6.63745	1.35496	3.25193	0	2	0	2	1	0	1	0	1	0	0	40	51	1600	1	0	1	1	0		1	1	0	0	1	1	0	6	2	2	1	0	0	2.495	0	0	0	1	66.3846	4.19547
8684_N9	51	2013-11-12	2008-08-08	908.468	3.01946	6.90975	6.81176	1.10508	1.93293	0	2	0	2	1	0	1	1	2	1	0	63	51	3969	1	0	1	1	0			1	0	0	1	1	0	6	2	2	1	0	0	2.495	0	0	1	2	230.2	5.43895
8690_N1	52	2008-08-09	2008-08-09	153.236	1.46423	2.64105	5.03198	0.38133	0.971175	0	2	0	2	0	1	1	0	1	0	0	0	52	0	1	1	1	1		0	0	0	1	1	0	1	4	4	2	1	0			4	1	0	0	0
8690_N3	52	2009-04-06	2008-08-09	202.233	1.41936	2.86505	5.30942	0.350204	1.05259	0	2	0	2	0	1	1	0	1	0	0	8	52	64	1	1	1	1	0	0	0	0	1	1	0	1	4	4	2	1	0	0	0	4		0	0	0	2.63636	0.969401
8690_N4	52	2009-10-20	2008-08-09	275.535	1.91023	3.90712	5.61871	0.647225	1.3628	0	2	0	2	0	1	1	0	1	0	0	14	52	196	1	1	1	1	0	0	0	0	1	1	0	1	4	4	2	1	0	0	0	4		0	0	2	43.6	3.77506
8690_N6	52	2010-08-24	2008-08-09	440.554	3.3993	12.0156	6.08803	1.22357	2.4862	0	2	0	2	0	1	1	0	1	0	0	24	52	576	1	1	1	1	0	0	0	0	1	1	0	1	4	4	2	1	0	0	0	4	0	0	0	0	0.00243605	-6.01738
8690_N8	52	2011-09-22	2008-08-09	296.49	1.22499	1.56607	5.69201	0.202936	0.448571	0	2	0	2	0	1	1	1	2	0	0	37	52	1369	1	1	1	1	0	0	1	0	1	1	0	1	4	4	2	1	0	0	0	4	0	0	0	1	44.7933	3.80206
8690_N9	52	2013-08-15	2008-08-09	343.641	2.48395	3.33651	5.8396	0.909848	1.20493	0	2	0	2	0	1	1	1	2	0	0	60	52	3600	1	1	1	1	1	0		0	1	1	0	1	4	4	2	1	0	1	0	4	0	0	1	0	62.34	4.1326
8726_N4	53	2009-10-01	2008-08-13	653.662	2.92107	7.31483	6.48259	1.07195	1.9899	0	2	1	1	0	1	1	0	1	0	0	14	53	196	1	1	0	1	1	0	0					2	7	7	1	1	0	1	0	2.8		0	0	0	27.2353	3.30451
8728_N1	54	2008-08-18	2008-08-18	428.183	1.07808	1.86084	6.05955	0.0751863	0.621027	1	1	0	2	1	0	1	0	2	0	0	0	54	0	1	0	0	0		0	0	1	0	1	0	1	6	6	2	2	0			3.65	0				1	0
8728_N4	54	2009-09-10	2008-08-18	658.388	1.92278	3.6741	6.48979	0.653772	1.30131	1	1	0	2	1	0	1	0	2	0	0	13	54	169	1	0	0	0	0	0	0	1	0	1	0	1	6	6	2	2	0	0	0	3.65		0	0	2	0.0196078	-3.93183
8728_N6	54	2010-08-29	2008-08-18	1235.08	2.52685	4.58719	7.11889	0.926973	1.52327	1	1	0	2	1	0	1	1	2	0	0	24	54	576	1	0	0	0	0	0	1	1	0	1	0	1	6	6	2	2	0	0	0	3.65	0	0	0	2
8728_N8	54	2011-09-26	2008-08-18	1647.68	3.20125	6.19142	7.40712	1.16354	1.82316	1	1	0	2	1	0	1	1	2	0	0	37	54	1369	1	0	0	0	0	0	1	1	0	1	0	1	6	6	2	2	0	0	0	3.65	0	0	0	2	4.80645	1.56996
8728_N9	54	2013-09-03	2008-08-18	1390.46	2.90489	3.79411	7.23739	1.0664	1.33345	1	1	0	2	1	0	1	1	2	0	0	61	54	3721	1	0	0	0	0	0		1	0	1	0	1	6	6	2	2	0	0	0	3.65	1	0	0	1	52.3846	3.95861
8807_N6	55	2010-12-01	2008-09-17	811.267	2.2537	3.13303	6.6986	0.812573	1.142	0	2	0	1	0	1	1	1	1	1	0	26	55	676	1	1	0	1	0	0	0					2	4	6	1	1	0	0	0	3	0	0	1	1	656.222	6.4865
8832_N1	56	2008-09-26	2008-09-26	396.008	1.97664	5.54603	5.98144	0.681399	1.71308	0	1	0	2	1	1	1	0	1	1	0	0	56	0	1	0	1	0		1	0	1	1	1	0	1	1	5	2	2	1			2.4	0	0	0	1	0.00101368	-6.89416
8832_N2	56	2009-01-12	2008-09-26	385.377	1.49405	2.21277	5.95422	0.401492	0.794244	0	1	0	2	1	1	1	0	1	1	0	4	56	16	1	0	1	0	0	1	0	1	1	1	0	1	1	5	2	2	1	0	0	2.4		0	0	1	0.00165289	-6.40523
8832_N3	56	2009-04-30	2008-09-26	445.017	1.31479	2.14246	6.09811	0.273676	0.761952	0	1	0	2	1	1	1	0	1	1	0	7	56	49	1	0	1	0	0	1	0	1	1	1	0	1	1	5	2	2	1	0	0	2.4		0	0	1	0.0185615	-3.98667
8832_N4	56	2009-10-26	2008-09-26	646.823	2.41345	5.14033	6.47207	0.881058	1.63712	0	1	0	2	1	1	1	1	1	0	0	13	56	169	1	0	1	0	0	1	0	1	1	1	0	1	1	5	2	2	1	0	0	2.4		0	0	2	0.0077821	-4.85593
8832_N6	56	2011-02-10	2008-09-26	687.332	2.49737	4.7194	6.53282	0.915237	1.55168	0	1	0	2	1	1	1	1	1	0		28	56	784	1	0	1	0	0	1	0	1	1	1	0	1	1	5	2	2	1	0	0	2.4	0	0	0	1	0.0152672	-4.18205
8832_N8	56	2011-10-13	2008-09-26	815.997	3.15812	6.55617	6.70441	1.14998	1.88041	0	1	0	2	1	1	1	1	2	0	0	37	56	1369	1	0	1	0	0	1	0	1	1	1	0	1	1	5	2	2	1	0	0	2.4	0	0	0	1	7.6696	2.03726
8832_N9	56	2013-10-02	2008-09-26	1400.36	3.93419	18.9755	7.24448	1.36971	2.94315	0	1	0	2	1	1	1	1	2	0	0	60	56	3600	1	0	1	0	0	1		1	1	1	0	1	1	5	2	2	1	0	0	2.4	0	0	0	2	6.4983	1.87154
8912_N1	57	2008-10-09	2008-10-09	136.827	1.80759	3.87772	4.91871	0.591993	1.35525	0	1	1	1	0	0	1	0	1	0	0	0	57	0	1	0	1	0		0	1	1	0	1	0	1	1	7	2	2	1			4	0				0.666667	-0.405465
8912_N4	57	2009-11-23	2008-10-09	1057.81	3.01408	8.3497	6.96396	1.10329	2.12223	0	1	1	1	0	0	1	0	1	0	0	13	57	169	1	0	1	0	0	0	1	1	0	1	0	1	1	7	2	2	1	0	0	4		0	0	2	0.25	-1.38629
8912_N6	57	2011-02-10	2008-10-09	742.883	2.31567	2.90134	6.61054	0.839698	1.06517	0	1	1	1	0	0	1	1	1	0		28	57	784	1	0	1	0	0	0	0	1	0	1	0	1	1	7	2	2	1	0	0	4	0	0	0	2	25.7543	3.2486
8912_N8	57	2011-11-08	2008-10-09	629.359	4.07685	22.4957	6.4447	1.40533	3.11333	0	1	1	1	0	0	1	1	2	0	0	37	57	1369	1	0	1	0	0	0	1	1	0	1	0	1	1	7	2	2	1	0	0	4	0	0	0	2	1.90494	0.64445
8912_N9	57	2013-11-12	2008-10-09	736.997	3.1794	6.28063	6.60258	1.15669	1.83747	0	1	1	1	0	0	1	1	2	1	0	61	57	3721	1	0	1	0	0	0		1	0	1	0	1	1	7	2	2	1	0	0	4	0	0	0	2	10.8777	2.38671
8995_N3	58	2009-08-12	2008-11-28	465.543	2.63707	8.75627	6.1432	0.96967	2.16977	0	1	1		1	1	2	0	1	0	0	8	58	64	1	0	0	0	0	0	1	1	1	1	0	2	2	3	2	2	1	0	0	3.636		1	1	0	0.00324412	-5.73091
8995_N4	58	2010-03-30	2008-11-28	950.041	3.2415	9.45399	6.8565	1.17604	2.24644	0	1	1		1	1	2	1	1	0		16	58	256	1	0	0	0	0	0	1	1	1	1	0	2	2	3	2	2	1	0	0	3.636		0	0	2	7.13659	1.96523
8995_N6	58	2011-01-21	2008-11-28	726.003	3.52437	16.586	6.58755	1.2597	2.80856	0	1	1		1	1	2	1	1	0	0	26	58	676	1	0	0	0	0	0	0	1	1	1	0	2	2	3	2	2	1	0	0	3.636	0	0	0	2	38.1111	3.64051
8995_N9	58	2013-11-27	2008-11-28	902.688	3.42899	12.5945	6.80538	1.23226	2.53326	0	1	1		1	1	2	1	2	0	0	60	58	3600	1	0	0	0	1	0		1	1	1	0	2	2	3	2	2	1	1	0	3.636	1	0	0	2	84.3636	4.43514
9011_N2	59	2009-04-30	2009-01-26	406.462	1.84372	3.76843	6.00749	0.611784	1.32666	0	2	1	1	0	0	1	0	1	1	0	3	59	9	1	0	1	0	0	0	1	1	0	1	0	2	1	6	2	1	1	0	0	3.2		0	1	0	1.24	0.215111
9011_N3	59	2009-09-01	2009-01-26	610.5	1.79859	2.59284	6.41428	0.587002	0.952752	0	2	1	1	0	0	1	0	1	1	0	7	59	49	1	0	1	0	0	0	1	1	0	1	0	2	1	6	2	1	1	0	0	3.2		0	1	0	0.194444	-1.63761
9011_N4	59	2010-03-03	2009-01-26	310.185	2.66365	7.27715	5.73717	0.979698	1.98474	0	2	1	1	0	0	1	0	1	0	0	13	59	169	1	0	1	0	0	0	1	1	0	1	0	2	1	6	2	1	1	0	0	3.2		0	0	2	5.66667	1.7346
9011_N8	59	2012-01-12	2009-01-26	583.636	3.40135	14.2323	6.36928	1.22417	2.65552	0	2	1	1	0	0	1	0	1	1	0	36	59	1296	1	0	1	0	0	0	0	1	0	1	0	2	1	6	2	1	1	0	0	3.2	0	0	0	1	336.75	5.81934
9011_N9	59	2014-01-27	2009-01-26	577.043	3.06037	6.33751	6.35792	1.11854	1.84649	0	2	1	1	0	0	1	1	1	1	0	60	59	3600	1	0	1	0	0	0		1	0	1	0	2	1	6	2	1	1	0	0	3.2	1	1	1	1	23.3106	3.14891
9064_N6	60	2011-04-25	2009-04-02	700.623	2.26544	5.06597	6.55197	0.81777	1.62255	1	1	1	1	0	1	1	1	1	0	0	25	60	625	2	0	0		0	0	0	1	0	1	1	1	3	3	1	2	0	0	0	3.636	0	0	0	1	30	3.4012
